# Supplementary material for: Impact of School Nurse on Managing Pediatric Type 1 Diabetes with Technological Devices Support: A Systematic Review
Source: Diseases. 2024 Aug 1;12(8):173. doi: 10.3390/diseases12080173 (PMC11353902; doi:10.3390/diseases12080173)
Supplement: Supplementary file 1 [file diseases-12-00173-s001.zip]

Archive with 1 entries (1 files):
- diseases-3072567-supplementary.pdf
